# Supplementary material for: MALDI-TOF MS Limits for the Identification of Mediterranean Sandflies of the Subgenus Larroussius, with a Special Focus on the Phlebotomus perniciosus Complex
Source: Microorganisms. 2022 Oct 28;10(11):2135. doi: 10.3390/microorganisms10112135 (PMC9698236; doi:10.3390/microorganisms10112135)
Supplement: Supplementary file 1 [file microorganisms-10-02135-s001.zip]

Archive with 1 entries (1 files):
- microorganisms-1879145-supplementary.pdf
